# Supplementary material for: Epithelial redox stress programs macrophage immunometabolism through a ZNF24-MIF–NF–κB pathway in chronic nonbacterial prostatitis
Source: Redox Biol. 2026 Jan 20;90:104042. doi: 10.1016/j.redox.2026.104042 (PMC12859805; doi:10.1016/j.redox.2026.104042)
Supplement: Multimedia component 18 [file mmc18.xlsx]

## Sheet: Sheet1
Matrix ID	Name	Score	Relative score	Sequence ID	Start	End	Strand	Predicted sequence
MA1124.1	MA1124.1.ZNF24	23.3979	1	NC_000022.11:23892383-23894474	1182	1194	+	CATTCATTCATTC
MA1124.1	MA1124.1.ZNF24	23.3979	1	NC_000022.11:23892383-23894474	1186	1198	+	CATTCATTCATTC
MA1124.1	MA1124.1.ZNF24	23.3979	1	NC_000022.11:23892383-23894474	1190	1202	+	CATTCATTCATTC
MA1124.1	MA1124.1.ZNF24	14.9734	0.883117	NC_000022.11:23892383-23894474	1178	1190	+	CACCCATTCATTC
MA1124.1	MA1124.1.ZNF24	12.6546	0.850946	NC_000022.11:23892383-23894474	1194	1206	+	CATTCATTCAGCA
MA1124.1	MA1124.1.ZNF24	9.30778	0.804512	NC_000022.11:23892383-23894474	1174	1186	+	CTTTCACCCATTC
